# Supplementary material for: A Cross-Sectional Quantitative Study on Sexual and Reproductive Health Knowledge and Access to Services of Arab and Kurdish Syrian Refugee Young Women Living in an Urban Setting in Lebanon
Source: Int J Environ Res Public Health. 2021 Sep 11;18(18):9586. doi: 10.3390/ijerph18189586 (PMC8471977; doi:10.3390/ijerph18189586)
Supplement: Supplementary file 1 [file ijerph-18-09586-s001.zip]

Archive with 1 entries (1 files):
- ijerph-1318592-supplementary.pdf
